# Supplementary material for: Rediscovery of Rhabdomastix (Rhabdomastix) incapax Starý, 2005 (Diptera, Limoniidae), a crane fly species flightless in both sexes and probably endemic to Sardinia
Source: Zookeys. 2015 Apr 21;(498):93–101. doi: 10.3897/zookeys.498.9446 (PMC4410150; doi:10.3897/zookeys.498.9446)
Supplement: XML Treatment for Rhabdomastix (Rhabdomastix) incapax [file zookeys.498.9446-treatment1.xml]

<!DOCTYPE tp:taxon-treatment
  PUBLIC "-//TaxonX//DTD Taxonomic Treatment Publishing DTD v0 20100105//EN" "tax-treatment-NSO.dtd">
<tp:taxon-treatment xmlns:tp="http://www.plazi.org/taxpub"><tp:treatment-meta><kwd-group><label>Taxon classification</label><kwd><named-content content-type="kingdom">Animalia</named-content></kwd><kwd><named-content content-type="order">Diptera</named-content></kwd><kwd><named-content content-type="family">Limoniidae</named-content></kwd></kwd-group><mixed-citation publication-type="journal"><person-group><name><surname>Starý</surname><given-names>Jaroslav</given-names></name><name><surname>Roháček</surname><given-names>Jindřich</given-names></name></person-group><article-title>Rediscovery of <tp:taxon-name><tp:taxon-name-part taxon-name-part-type="genus">Rhabdomastix</tp:taxon-name-part> (<tp:taxon-name-part taxon-name-part-type="subgenus">Rhabdomastix</tp:taxon-name-part>) <tp:taxon-name-part taxon-name-part-type="species">incapax</tp:taxon-name-part></tp:taxon-name> Starý, 2005 (<tp:taxon-name><tp:taxon-name-part taxon-name-part-type="order">Diptera</tp:taxon-name-part></tp:taxon-name>, <tp:taxon-name><tp:taxon-name-part taxon-name-part-type="family">Limoniidae</tp:taxon-name-part></tp:taxon-name>), a crane fly species flightless in both sexes and probably endemic to Sardinia</article-title><source>Zookeys</source><day>21</day><month>4</month><year>2015</year><volume>2015</volume><issue>498</issue><fpage>93</fpage><lpage>101</lpage><pub-id pub-id-type="doi">10.3897/zookeys.498.9446</pub-id></mixed-citation></tp:treatment-meta><tp:nomenclature><tp:taxon-name>
                            <tp:taxon-name-part taxon-name-part-type="genus">Rhabdomastix</tp:taxon-name-part>
                            (<tp:taxon-name-part taxon-name-part-type="subgenus">Rhabdomastix</tp:taxon-name-part>)
                            <tp:taxon-name-part taxon-name-part-type="species">incapax</tp:taxon-name-part>
                        </tp:taxon-name><tp:taxon-authority>Starý, 2005</tp:taxon-authority><xref ref-type="fig" rid="F1">Figs 1–3</xref><xref ref-type="fig" rid="F2">, 4–5</xref><xref ref-type="fig" rid="F3">, 8–9</xref><tp:nomenclature-citation-list><tp:nomenclature-citation><tp:taxon-name><tp:taxon-name-part taxon-name-part-type="genus">Rhabdomastix</tp:taxon-name-part> (<tp:taxon-name-part taxon-name-part-type="subgenus">Rhabdomastix</tp:taxon-name-part>) <tp:taxon-name-part taxon-name-part-type="species">incapax</tp:taxon-name-part></tp:taxon-name><comment><xref ref-type="bibr" rid="B13">Starý 2005</xref>: 490 (original description), Figs 1 (general view), 2 (male antenna), 3 (male palpus), 4 (male terminalia).</comment></tp:nomenclature-citation></tp:nomenclature-citation-list></tp:nomenclature><tp:treatment-sec sec-type="Description of male"><title>Description of male.</title><p>In general, the male was adequately described structurally in the original description. In contrast to the holotype, which was described as dirty yellow due to the teneral state and preservation in ethanol, the body of the fully-emerged specimen is shiny black throughout, with only bases of the wing rudiments and bases of the halteres light orange-yellow (Figs <xref ref-type="fig" rid="F2">4–5</xref>, <xref ref-type="fig" rid="F3">8–9</xref>). In dry-mounted material, the bases of the wings and halteres are darker and less conspicuous. Whereas the body, especially the abdomen, <!--PageBreak-->becomes somewhat wrinkled in dry-mounted specimens, in material preserved in ethanol an opposite process often occurs. This may change proportions and measurements from what was stated in the original description. The measurements of the holotype were given as follows: body length 4.0 mm, wing length 1.5 mm, antenna 2.5 mm (<xref ref-type="bibr" rid="B13">Starý 2005</xref>: 490). We here give the measurements based on dry-mounted males (see Material examined): body length 2.7–3.6 mm, wing length 1.4–1.8 mm, antenna 2.3–3.0 mm. For a better idea of live specimens, Figs <xref ref-type="fig" rid="F2">4–5</xref>, <xref ref-type="fig" rid="F3">8–9</xref> should be consulted. Wing and wing venation of the male were partly described in the original description. The male wing is here illustrated (Fig. <xref ref-type="fig" rid="F1">1</xref>), with emphasis on the fact that veins R<sub>5</sub> and M<sub>1+2</sub> have a few macrotrichia dorsally and vein A<sub>2</sub> is apparent. As described for the female below, the whole abdomen of the male is likewise densely covered with well-developed, spinoid microtrichia, not only segment 9 and the gonocoxite, as follows from the original description.</p><fig id="F2" position="float" orientation="portrait"><label>Figures 4–7.</label><caption><p><tp:taxon-name><tp:taxon-name-part taxon-name-part-type="genus">Rhabdomastix</tp:taxon-name-part> (<tp:taxon-name-part taxon-name-part-type="subgenus">Rhabdomastix</tp:taxon-name-part>) <tp:taxon-name-part taxon-name-part-type="species">incapax</tp:taxon-name-part></tp:taxon-name>, photographs of a live specimen, habitats, and collecting. <bold>4–5</bold> <tp:taxon-name><tp:taxon-name-part taxon-name-part-type="genus">Rhabdomastix</tp:taxon-name-part> (<tp:taxon-name-part taxon-name-part-type="subgenus">Rhabdomastix</tp:taxon-name-part>) <tp:taxon-name-part taxon-name-part-type="species">incapax</tp:taxon-name-part></tp:taxon-name>, male on <italic><tp:taxon-name><tp:taxon-name-part taxon-name-part-type="genus">Eleocharis</tp:taxon-name-part></tp:taxon-name></italic> and <italic><tp:taxon-name><tp:taxon-name-part taxon-name-part-type="genus">Juncus</tp:taxon-name-part></tp:taxon-name></italic> stems and inflorescences <bold>6</bold> Éleme river taken from the bridge on road 389 (type locality, habitat of <tp:taxon-name><tp:taxon-name-part taxon-name-part-type="genus">Rhabdomastix</tp:taxon-name-part> (<tp:taxon-name-part taxon-name-part-type="subgenus">Rhabdomastix</tp:taxon-name-part>) <tp:taxon-name-part taxon-name-part-type="species">incapax</tp:taxon-name-part></tp:taxon-name> is arrowed) <bold>7</bold> Collecting <tp:taxon-name><tp:taxon-name-part taxon-name-part-type="genus">Rhabdomastix</tp:taxon-name-part> (<tp:taxon-name-part taxon-name-part-type="subgenus">Rhabdomastix</tp:taxon-name-part>) <tp:taxon-name-part taxon-name-part-type="species">incapax</tp:taxon-name-part></tp:taxon-name> in growth of <italic><tp:taxon-name><tp:taxon-name-part taxon-name-part-type="genus">Eleocharis</tp:taxon-name-part> <tp:taxon-name-part taxon-name-part-type="species">palustris</tp:taxon-name-part></tp:taxon-name></italic> on the site arrowed in Fig. 6. Photographs by J. Roháček (4–6) and M. Vála (7).</p></caption><graphic xmlns:xlink="http://www.w3.org/1999/xlink" xlink:href="zookeys-498-093-g002.jpg" position="float" orientation="portrait" xlink:type="simple" id="oo_42532.jpg"/></fig><fig id="F3" position="float" orientation="portrait"><label>Figures 8–11.</label><caption><p><tp:taxon-name><tp:taxon-name-part taxon-name-part-type="genus">Rhabdomastix</tp:taxon-name-part> (<tp:taxon-name-part taxon-name-part-type="subgenus">Rhabdomastix</tp:taxon-name-part>) <tp:taxon-name-part taxon-name-part-type="species">incapax</tp:taxon-name-part></tp:taxon-name>, photographs of a live specimen and habitats. <bold>8–9</bold> <tp:taxon-name><tp:taxon-name-part taxon-name-part-type="genus">Rhabdomastix</tp:taxon-name-part> (<tp:taxon-name-part taxon-name-part-type="subgenus">Rhabdomastix</tp:taxon-name-part>) <tp:taxon-name-part taxon-name-part-type="species">incapax</tp:taxon-name-part></tp:taxon-name>, female <bold>10</bold> Another habitat of <tp:taxon-name><tp:taxon-name-part taxon-name-part-type="genus">Rhabdomastix</tp:taxon-name-part> (<tp:taxon-name-part taxon-name-part-type="subgenus">Rhabdomastix</tp:taxon-name-part>) <tp:taxon-name-part taxon-name-part-type="species">incapax</tp:taxon-name-part></tp:taxon-name> at the type locality (under the bridge, with <italic><tp:taxon-name><tp:taxon-name-part taxon-name-part-type="genus">Juncus</tp:taxon-name-part></tp:taxon-name></italic> sp. predominating) <bold>11</bold> Locality of <tp:taxon-name><tp:taxon-name-part taxon-name-part-type="genus">Rhabdomastix</tp:taxon-name-part> (<tp:taxon-name-part taxon-name-part-type="subgenus">Rhabdomastix</tp:taxon-name-part>) <tp:taxon-name-part taxon-name-part-type="species">incapax</tp:taxon-name-part></tp:taxon-name> at Mazzinaiu nr. Alà dei Sardi, 6.6 km NE. Photographs by J. Roháček.</p></caption><graphic xmlns:xlink="http://www.w3.org/1999/xlink" xlink:href="zookeys-498-093-g003.jpg" position="float" orientation="portrait" xlink:type="simple" id="oo_42533.jpg"/></fig></tp:treatment-sec><tp:treatment-sec sec-type="Description of female"><title>Description of female.</title><p>In general appearance resembling male. Body length 3.1–3.5 mm, wing length 0.9–1.3 mm, antenna 1.0–1.1 mm (dry-mounted specimens).</p><p><bold>Head.</bold> Antenna 15-segmented, considerably shorter than that of male, reaching to base of halter (Figs <xref ref-type="fig" rid="F3">8–9</xref>), distinctly longer than antenna of most other European <tp:taxon-name><tp:taxon-name-part taxon-name-part-type="genus">Rhabdomastix</tp:taxon-name-part> (<tp:taxon-name-part taxon-name-part-type="subgenus">Rhabdomastix</tp:taxon-name-part>)</tp:taxon-name> females [except for female <tp:taxon-name><tp:taxon-name-part taxon-name-part-type="genus">Rhabdomastix</tp:taxon-name-part> (<tp:taxon-name-part taxon-name-part-type="subgenus">Rhabdomastix</tp:taxon-name-part>) <tp:taxon-name-part taxon-name-part-type="species">hirticornis</tp:taxon-name-part></tp:taxon-name> (Lackschewitz, 1940), subequal in length of antenna to female <tp:taxon-name><tp:taxon-name-part taxon-name-part-type="genus">Rhabdomastix</tp:taxon-name-part> (<tp:taxon-name-part taxon-name-part-type="subgenus">Rhabdomastix</tp:taxon-name-part>) <tp:taxon-name-part taxon-name-part-type="species">incapax</tp:taxon-name-part></tp:taxon-name>]. Flagellomeres from ovoid to long-ovoid, gradually narrowed towards apex of antenna. Verticils on flagellomeres sparse, more or less decumbent, shorter than respective segments. Palpus short, as in male (cf. <xref ref-type="bibr" rid="B13">Starý 2005</xref>, Fig. 3).</p><!--PageBreak--><!--PageBreak--><!--PageBreak--><p><bold>Thorax</bold> slender as in male, with only a few short setae dorsally. Wing as in male (cf. Fig. <xref ref-type="fig" rid="F1">1</xref>) including venation, only slightly shorter and narrower (Figs <xref ref-type="fig" rid="F3">8–9</xref>), in general very dark to blackish, obscure yellow at base in dry-mounted specimens. Halter as in male, reaching to about half length of abdominal segment 2, obscure yellow at base, otherwise dark. Legs shorter than those of male, femora somewhat thickened distally, length ratio of male and female femur about 1.2:  1.</p><p><bold>Abdomen</bold> slightly stouter than in male, with only rows of short setae along posterior, and partly lateral, margins of segments as in male, and densely covered with well-developed, spinoid microtrichia, both on sclerites and membranes, except for cercus and hypogynial valve. <bold>Female terminalia</bold> (Figs <xref ref-type="fig" rid="F1">2–3</xref>). Cercus slender, gently upturned, slightly longer than tergite 10. Hypogynial valve extending to about one third length of cercus. Internal structures much as in other European <tp:taxon-name><tp:taxon-name-part taxon-name-part-type="genus">Rhabdomastix</tp:taxon-name-part> (<tp:taxon-name-part taxon-name-part-type="subgenus">Rhabdomastix</tp:taxon-name-part>)</tp:taxon-name> species (cf. <xref ref-type="bibr" rid="B12">Starý 2004</xref>), differing only in details. Infra-anal plate slender, strongly arched, more or less horseshoe-shaped, with several setae at posterior margin; sternite 9 membranous, little-distinct, generally triangular; genital fork (vaginal apodeme) comparatively slender and long, with darkened edges; spermathecae three, darkly pigmented, medium-sized, long-ovoid to reniform, somewhat narrowed in portion closer to duct, practically without sclerotized parts of ducts (Figs <xref ref-type="fig" rid="F1">2–3</xref>).</p></tp:treatment-sec><tp:treatment-sec sec-type="Material examined"><title>Material examined.</title><p>Italy: Sardinia (north-east): Monti, 8.1 km S, Rio de s’Éleme, road bridge (riverside vegetation), 465 m, <named-content xmlns:xlink="http://www.w3.org/1999/xlink" content-type="dwc:verbatimCoordinates" xlink:type="simple">40°44'N, 9°22'E</named-content> (Figs <xref ref-type="fig" rid="F2">6</xref>, <xref ref-type="fig" rid="F2">7</xref>, <xref ref-type="fig" rid="F3">10</xref>), 7.v.2014, 3 ♂, 1 ♀, 12.v.2014, 24 ♂, 2 ♀ (J. Roháček &amp; J. Starý leg.); Mazzinaiu nr. Alà dei Sardi, 6.6 km NE, marshy vegetation along brook, 508 m, <named-content xmlns:xlink="http://www.w3.org/1999/xlink" content-type="dwc:verbatimCoordinates" xlink:type="simple">40°45'N, 9°25'E</named-content> (Fig. <xref ref-type="fig" rid="F3">11</xref>), 7.v.2014, 1 ♂ (M. Vála leg.) (all in coll. J. Starý, Olomouc, Czech Republic).</p></tp:treatment-sec><tp:treatment-sec sec-type="Discussion"><title>Discussion.</title><p>Noticeably, <tp:taxon-name><tp:taxon-name-part taxon-name-part-type="genus">Rhabdomastix</tp:taxon-name-part> (<tp:taxon-name-part taxon-name-part-type="subgenus">Rhabdomastix</tp:taxon-name-part>) <tp:taxon-name-part taxon-name-part-type="species">incapax</tp:taxon-name-part></tp:taxon-name> is the only species among European <italic><tp:taxon-name><tp:taxon-name-part taxon-name-part-type="genus">Rhabdomastix</tp:taxon-name-part></tp:taxon-name></italic> with reduced wings. The shiny black body colouration is another distinguishing character evident at first sight. The female antennae of <tp:taxon-name><tp:taxon-name-part taxon-name-part-type="genus">Rhabdomastix</tp:taxon-name-part> (<tp:taxon-name-part taxon-name-part-type="subgenus">Rhabdomastix</tp:taxon-name-part>) <tp:taxon-name-part taxon-name-part-type="species">incapax</tp:taxon-name-part></tp:taxon-name> are longer than those of females of the majority of other species. <tp:taxon-name><tp:taxon-name-part taxon-name-part-type="genus">Rhabdomastix</tp:taxon-name-part> (<tp:taxon-name-part taxon-name-part-type="subgenus">Rhabdomastix</tp:taxon-name-part>) <tp:taxon-name-part taxon-name-part-type="species">hirticornis</tp:taxon-name-part></tp:taxon-name> is the single other European species that has conspicuously sexually dimorphic antennae, corresponding in length, relative to the size of the species, to those of <tp:taxon-name><tp:taxon-name-part taxon-name-part-type="genus">Rhabdomastix</tp:taxon-name-part> (<tp:taxon-name-part taxon-name-part-type="subgenus">Rhabdomastix</tp:taxon-name-part>) <tp:taxon-name-part taxon-name-part-type="species">incapax</tp:taxon-name-part></tp:taxon-name>. Female terminalia of the latter species are of general structure usual for <tp:taxon-name><tp:taxon-name-part taxon-name-part-type="genus">Rhabdomastix</tp:taxon-name-part> (<tp:taxon-name-part taxon-name-part-type="subgenus">Rhabdomastix</tp:taxon-name-part>)</tp:taxon-name>, the most indicative character being the shape of the spermathecae, which are considerably elongate (Figs <xref ref-type="fig" rid="F1">2–3</xref>, for various details in other species, see figures in <xref ref-type="bibr" rid="B12">Starý 2004</xref>, <xref ref-type="bibr" rid="B13">2005</xref>).</p></tp:treatment-sec><tp:treatment-sec sec-type="Distribution"><title>Distribution.</title><p>Italy: Sardinia. Considering the flightlessness of <tp:taxon-name><tp:taxon-name-part taxon-name-part-type="genus">Rhabdomastix</tp:taxon-name-part> (<tp:taxon-name-part taxon-name-part-type="subgenus">Rhabdomastix</tp:taxon-name-part>) <tp:taxon-name-part taxon-name-part-type="species">incapax</tp:taxon-name-part></tp:taxon-name> and, consequently, its very limited dispersal abilities, the species is most probably endemic to the island.</p></tp:treatment-sec><tp:treatment-sec><!--Section generated to contain objects referenced in tp:taxon-treatment.--><fig id="F1" position="float" orientation="portrait"><label>Figures 1–3.</label><caption><p><tp:taxon-name><tp:taxon-name-part taxon-name-part-type="genus">Rhabdomastix</tp:taxon-name-part> (<tp:taxon-name-part taxon-name-part-type="subgenus">Rhabdomastix</tp:taxon-name-part>) <tp:taxon-name-part taxon-name-part-type="species">incapax</tp:taxon-name-part></tp:taxon-name>. <bold>1</bold> Male wing <bold>2–3</bold> Female terminalia, general view, lateral (<bold>2</bold>) and internal structures, ventral (<bold>3</bold>). Scale bars 0.5 mm. ce – cercus; gfk – genital fork (vaginal apodeme); hv – hypogynial valve; ifa – infra-anal plate; spt – spermathecae; s9 – sternite 9; t10 – tergite 10.</p></caption><graphic xmlns:xlink="http://www.w3.org/1999/xlink" xlink:href="zookeys-498-093-g001.jpg" position="float" orientation="portrait" xlink:type="simple" id="oo_42531.jpg"/></fig></tp:treatment-sec><ref-list><ref id="B13"><mixed-citation xmlns:xlink="http://www.w3.org/1999/xlink" xlink:type="simple"><person-group><name name-style="western"><surname>Starý</surname><given-names>J</given-names></name></person-group> (<year>2005</year>) <article-title>A remarkable new <italic><tp:taxon-name><tp:taxon-name-part taxon-name-part-type="genus">Rhabdomastix</tp:taxon-name-part></tp:taxon-name></italic> s. str. from Sardinia.</article-title><source>Studia dipterologica</source><volume>11</volume>: <fpage>489</fpage>–<lpage>492</lpage>.</mixed-citation></ref><ref id="B12"><mixed-citation xmlns:xlink="http://www.w3.org/1999/xlink" xlink:type="simple"><person-group><name name-style="western"><surname>Starý</surname><given-names>J</given-names></name></person-group> (<year>2004</year>) <article-title>Revision of European species of the genus <italic><tp:taxon-name><tp:taxon-name-part taxon-name-part-type="genus">Rhabdomastix</tp:taxon-name-part></tp:taxon-name></italic> (<tp:taxon-name><tp:taxon-name-part taxon-name-part-type="order">Diptera</tp:taxon-name-part></tp:taxon-name>: <tp:taxon-name><tp:taxon-name-part taxon-name-part-type="family">Limoniidae</tp:taxon-name-part></tp:taxon-name>). Part 2: Subgenus <italic><tp:taxon-name><tp:taxon-name-part taxon-name-part-type="genus">Rhabdomastix</tp:taxon-name-part></tp:taxon-name></italic> s. str.</article-title><source>European Journal of Entomology</source><volume>101</volume>: <fpage>657</fpage>–<lpage>687</lpage>. doi: <ext-link ext-link-type="doi" xlink:href="10.14411/eje.2004.089" xlink:type="simple">10.14411/eje.2004.089</ext-link></mixed-citation></ref></ref-list></tp:taxon-treatment>
